# Supplementary material for: Real-time resolution studies of the regulation of pyruvate-dependent lactate metabolism by hexokinases in single cells
Source: PLoS One. 2023 Nov 2;18(11):e0286660. doi: 10.1371/journal.pone.0286660 (PMC10621844; doi:10.1371/journal.pone.0286660)
Supplement: S7 Fig — In this Excel sheet, as with the following Excel sheets, the first column corresponds to the cell number. In columns “Phase 2a, 3a, 4a and 5a” the values correspond to the amplitude of phase 2, 3, 4 and 5 derived from the fit of the FRET traces. In columns “Phase 2t1, 3t1, 4t1 and 5t1” the values correspond to the time constant of Phase 2, 3, 4 and 5 derived from the fit of the FRET traces. Values in the columns labeled “lactate a” and “lactate t1” correspond to the amplitude and time constant of the FRET signal generated by the addition of 4mM lactate. Values in columns labeled “Norm 2a, 3a, 4a and 5a” were generated by normalizing the values for 2a, 3a, 4a and 5a to their corresponding value obtained upon addition of lactate in the same cell. Each row in this spread sheet correspond to one cell. Whole numbers for the time constants result from a fit of the data that exceeded the limits provided during the fit. (XLSX) [file pone.0286660.s007.xlsx]

## Sheet: Sheet1
AOA		Phase 2a	Phase 2t1	Phase 2Y0		Phase 3a	Phase 3t1	Phase 3Y0		Lactate a	Lactate t1		2a/lac	3a/lac
		0.0423	20.6192	2.6029		0.0565	10.3027	2.6031		0.1831	32.1254		23.1021	30.8575
		0.0978	46.9047	2.2659		0.0679	14.1066	2.2931		0.1527	31.3495		64.0472	44.4663
		0.0637	23.278	1.8453		0.0614	14.0606	1.8496		0.1856	34.744		34.3211	33.0819
		0.0678	31.7583	2.0571		0.0486	11.4539	2.0884		0.149	31.6361		45.5034	32.6174
		0.0647	21.8256	2.2476		0.0462	8.7656	2.2695		0.1828	31.2339		35.3939	25.2735
		0.074	25.8412	2.1423		0.0589	10.1324	2.1723		0.1589	33.5651		46.5702	37.0673
		0.048	22.5857	2.2085		0.0403	4.9435	2.2229		0.1831	32.1254		26.2152	22.0098
		0.0412	14.0406	1.6807		0.0311	4.8362	1.6862		0.1527	31.3495		26.981	20.3667
		0.0633	23.3259	2.034		0.0391	5.3505	2.0598		0.1856	34.744		34.1056	21.0668
		0.0459	16.9348	1.755		0.0339	5.6632	1.7657		0.149	31.6361		30.8054	22.7517
		0.0463	15.6866	1.9515		0.0494	5.4561	1.9544		0.1828	31.2339		25.3282	27.0241
		0.0426	19.5357	1.7627		0.0457	6.299	1.765		0.1589	33.5651		26.8093	28.7602
		0.088	42.754	1.5261		0.0467	11.0464	1.5555		0.1831			48.0612	25.5052
		0.1013	46.5071	1.3691		0.0572	12.2281	1.3901		0.1527			66.3392	37.4591
		0.0628	22.3231	1.601		0.0858	12.5901	1.5732		0.1856			33.8362	46.2284
		0.0769	19.5054	1.3428		0.0825	10.8318	1.3229		0.149			51.6107	55.3691
		0.0741	23.2217	1.3945		0.0816	12.8123	1.3798		0.1828			40.5361	44.6389
		0.0831	43.2297	1.3957		0.064	12.7891	1.4001		0.1589			52.297	40.2769
		0.0354	27.7116	1.4041		0.0393	9.7628	1.3787		0.1294	30.6913		27.357	30.3709
		0.0325	29.9967	1.3396		0.0387	9.9057	1.3184		0.1255	34.5323		25.8964	30.8367
		0.0574	60.5988	1.3301		0.0484	16.455	1.315		0.1224	41.5839		46.8954	39.5425
		0.0417	28.4591	1.3337		0.0448	10.8995	1.3127		0.1304	31.4801		31.9785	34.3558
		0.0443	43.802	1.356		0.0482	9.9187	1.327		0.1389	36.8826		31.8934	34.7012
		0.0474	30.5886	1.2455		0.0441	9.8019	1.2304		0.1339	34.6175		35.3996	32.935
		0.055	24.7739	1.3688		0.0418	14.0239	1.3803		0.1294	30.6913		42.5039	32.3029
		0.05	29.7416	1.3079		0.048	18.2472	1.3049		0.1255	34.5323		39.8406	38.247
		0.0654	37.0199	1.2949		0.0526	26.5757	1.297		0.1224	41.5839		53.4314	42.9739
		0.0434	20.0532	1.2933		0.0482	17.8764	1.2828		0.1304	31.4801		33.2822	36.9632
		0.0658	30.3064	1.3203		0.0619	18.0328	1.3231		0.1389	36.8826		47.3722	44.5644
		0.0552	25.1068	1.2147		0.0576	17.7122	1.2048		0.1339	34.6175		41.2248	43.0172
		0.0801	36.8009	1.5516		0.0422	8.4777	1.6052		0.1718	22.9186		46.624	24.5634
		0.0678	38.6159	1.5704		0.0486	10.2896	1.5997		0.1625	21.8587		41.7231	29.9077
		0.0715	28.6712	1.4964		0.0504	8.8413	1.5289		0.1759	20.6391		40.6481	28.6526
		0.0882	35.3901	1.3645		0.0536	8.641	1.4044		0.1821	21.9765		48.4349	29.4344
		0.0629	33.9759	1.6089		0.0516	9.567	1.6377		0.1641	23.8206		38.3303	31.4442
		0.0851	24.8413	1.7279		0.0666	8.8329	1.7659		0.2069	18.546		41.131	32.1895
		0.0741	25.877	1.5443		0.0597	8.9621	1.5726		0.1767	22.305		41.9355	33.7861
		0.0416	28.5488	1.3833		0.0246	9.4668	1.4174		0.1366	30.5744		30.4539	18.0088
		0.0485	32.0936	1.6006		0.0649	14.5621	1.607		0.1718	22.9186		28.2305	37.7765
		0.054	36.799	1.5911		0.0526	13.2042	1.6047		0.1625	21.8587		33.2308	32.3692
		0.049	29.2991	1.5217		0.0612	13.3481	1.5211		0.1759	20.6391		27.8567	34.7925
		0.064	36.6696	1.3988		0.0691	11.7852	1.4049		0.1821	21.9765		35.1455	37.9462
		0.0476	46.2295	1.6163		0.055	13.5033	1.6279		0.1641	23.8206		29.0067	33.5161
		0.0631	39.949	1.7732		0.0669	12.0799	1.782		0.2069	18.546		30.4978	32.3345
		0.0558	38.6368	1.553		0.0597	11.3924	1.5632		0.1767	22.305		31.5789	33.7861
		0.0268	28.0561	1.4019		0.0324	21.9699	1.4147		0.1366	30.5744		19.6193	23.7189
		0.0347	32.46	1.1403		0.0402	19.2598	1.1338		0.0794	30.3456		43.7028	50.6297
		0.0194	32.8956	1.072		0.0213	18.8943	1.0657		0.0457	26.7031		42.4508	46.6083
		0.018	27.3304	1.0997		0.0232	22.2363	1.0946		0.0565	31.0152		31.8584	41.0619
		0.0195	38.0648	1.0915		0.0224	22.1094	1.0858		0.0555	30.1843		35.1351	40.3604
		0.0166	31.274	1.0666		0.0199	18.3715	1.0597		0.0419	26.5377		39.6181	47.494
		0.0162	27.9966	1.1538		0.0235	20.7688	1.1377		0.0622	27.5878		26.045	37.7814
		0.0129	50	1.0708		0.0156	26.2882	1.0705		0.0375	41.6954		34.4	41.6
		0.011	32.6833	1.0647		0.02	25.9383	1.0577		0.0396	31.65
		0.0177	50	1.053		0.0241	21.3973	1.0469		0.0474	30.0737
		0.0173	45.845	1.1065		0.0259	30.3027	1.0989		0.0559	43.0096
		0.0543	46.9945	2.6966		0.0489	23.3087	2.7083		0.2318	20.2857		23.4254	21.0958
		0.0502	42.3785	2.0879		0.0301	14.638	2.1171		0.1675	23.6449		29.9701	17.9701
		0.0478	15.1243	2.0056		0.0371	8.8293	2.0145		0.1679	21.731		28.4693	22.0965
		0.0272	16.3524	1.7708		0.0304	31.217	1.7618		0.1471	24.0097		18.4908	20.6662
		0.0467	31.2673	2.3285		0.0572	30.2895	2.3135		0.2179	21.9091		21.4318	26.2506
		0.0717	41.5926	2.0125		0.0398	10.0511	2.0507		0.2161	23.2044		33.1791	18.4174
		0.0289	10.0002	1.8288		0.0239	7.9266	1.8291		0.1426	21.5025		20.2665	16.7602
		0.0116	17.4678	1.0925		0.0176	23.0374	1.0874		0.0433	17.154		26.7898	40.6467
		0.0117	22.9391	1.0809		0.0147	22.5286	1.0789		0.037	18.6963		31.6216	39.7297
		0.0118	20.6254	1.0603		0.0167	21.0445	1.0541		0.0341	17.1903		34.6041	48.9736
		0.0106	19.2644	1.0698		0.0154	21.3577	1.063		0.0345	17.753		30.7246	44.6377
		0.0194	25.8162	1.0637		0.0173	18.8128	1.063		0.0458	26.4859		42.3581	37.7729
		0.0189	31.2946	1.078		0.018	18.2277	1.0746		0.0466	25.0281		40.5579	38.6266
		0.0194	38.8599	1.0495		0.015	14.9007	1.0463		0.0352	23.6889		55.1136	42.6136
		0.0145	36.9492	1.071		0.0138	17.4033	1.0689		0.0437	27.4715		33.1808	31.5789
		0.0213	31.4877	1.1381		0.0282	28.0084	1.1304		0.0597	19.5103		35.6784	47.2362
		0.01	27.2617	1.1068		0.015	40.5584	1.1052		0.0382	25.2432		26.178	39.267
		0.0137	49.6469	1.0902		0.0183	21.0331	1.088		0.0505	22.3041		27.1287	36.2376
		0.0181	50	1.0733		0.0173	30.0663	1.0712		0.0478	21.6205		37.8661	36.1925
		0.0173	17.4902	1.1748		0.0228	21.3929	1.1704		0.0673	17.8818		25.7058	33.8782
		0.0175	35.9775	1.1026		0.0177	13.8011	1.1005		0.0487	17.9565		35.9343	36.345
		0.0209	50	1.061		0.018	14.935	1.0598		0.0415	20.5219		50.3614	43.3735
		0.0214	24.9016	1.1347		0.024	16.7751	1.1317		0.063	18.1255		33.9683	38.0952
		0.0204	42.8694	1.0608		0.0193	16.7536	1.0585		0.0409	21.3315		49.8778	47.1883
		0.0125	39.1829	1.0473		0.0114	15.1531	1.0467		0.0295	18.8625		42.3729	38.6441
		0.068	40.8738	2.0034		0.0789	19.299	2.011		0.1538	16.6745		44.2133	51.3004
		0.0923	28.8658	2.0939		0.0862	13.742	2.1058		0.156			59.1667	55.2564
		0.0744	29.561	2.3243		0.0757	30.1912	2.3412		0.1538			48.3745	49.2198
		0.0792	24.8251	1.9946		0.0777	12.5965	2		0.1509			52.4851	51.4911
		0.0859	52.022	2.1573		0.0815	22.9279	2.1721		0.2391			35.9264	34.0862
		0.0552	35.5305	1.9383		0.0556	19.6202	1.9503		0.1058			52.1739	52.552
		0.0342	32.9441	2.2696		0.0476	14.504	2.2722		0.1538			22.2367	30.9493
		0.0845	21.4544	2.1289		0.0936	15.3269	2.1206		0.1632			51.777	57.3529
		0.0264	11.622	2.1075		0.0244	7.6048	2.116		0.1354	15.0982		19.4978	18.0207
		0.0407	21.638	1.9208		0.0351	17.7267	1.9356		0.1616	17.9317		25.1856	21.7203
		0.0251	12.0609	1.6162		0.0264	12.0302	1.6206		0.1222	17.343		20.5401	21.6039
		0.0267	24.8616	1.6943		0.0404	18.1333	1.6869		0.1456	20.6655		18.3379	27.7473
		0.0431	25.781	1.81		0.0601	16.5197	1.7985		0.2057	21.5952		20.9528	29.2173
		0.0305	26.2056	1.7571		0.0389	14.5441	1.7528		0.1618	21.1142		18.8504	24.042
