# Supplementary material for: Real-time resolution studies of the regulation of pyruvate-dependent lactate metabolism by hexokinases in single cells
Source: PLoS One. 2023 Nov 2;18(11):e0286660. doi: 10.1371/journal.pone.0286660 (PMC10621844; doi:10.1371/journal.pone.0286660)
Supplement: S8 Fig — This worksheet shows a graph of the amplitude of phase 4 vs that of phase 2. (XLSX) [file pone.0286660.s008.xlsx]

## Sheet: Sheet1
HKI_HKII_ko_no_OE			Phase 2a	Phase 2t1	Phase 2y0		Phase 4a	Phase 4t1		Phase 5a	Phase 5t1	Phase 5y0		Lactate a	Lactate t1		norm 2a	norm 4a	norm 5a
			0.0369	25	2.133		0.0312	40		0.1276	341.332	2.0122		0.1722	16.2815		21.4286	18.1185	74.0999
			0.0161	28.0507	1.5609		0.0071	10.5754		0.0697	408.055	1.5		0.0966	1.4929		16.6667	7.3499	72.1532
			0.0324	30	2.1103		0.005	40		0.1319	386.468	2.0179		0.1733	15.4652		18.6959	2.88517	76.1108
			0.0131	15.5741	1.416					0.0469	176.028	1.3823		0.0588	24.2943		22.2789	0	79.7619
			0.0244	12.5019	1.6043					0.119	405.174	1.5077		0.1	55.1111		24.4	0	119
			0.0291	19.3303	1.5593		0.0151	34.9624		0.1003	351.792	1.4682		0.1	38.5082		29.1	15.1	100.3
			0.0419	15.1879	2.2915		0.05	49.349		0.1287	275.811	2.1292		0.1534	14.8009		27.3142	32.5945	83.8983
			0.0546	33.1688	1.7058		0.0195	9.2179		0.0915	184.275	1.625		0.148	19.0441		36.8919	13.1757	61.8243
			0.0418	36.7455	1.6594		0.0167	7.3285		0.0868	170.565	1.5724		0.1238	19.0229		33.7641	13.4895	70.1131
			0.0574	25.203	2.1908		0.0253	12.3577		0.0413	71.5818	2.1944		0.1799	15.5286		31.9066	14.0634	22.9572
			0.0334	25.3683	1.9253		0.0228	10.2332		0.0988	79.627	1.8408		0.1544	18.0204		21.6321	14.7668	63.9896
			0.0416	19.9941	1.9082		0.0376	17.8286		0.0943	100.943	1.8156		0.162	19.3012		25.679	23.2099	58.2099
			0.0439	17.473	1.9137		0.0308	12.8922		0.0543	142.937	1.8789		0.1499	14.7034		29.2862	20.547	36.2241
			0.034	21.3046	2.1655		0.0202	9.1433		0.0783	249.995	2.1133		0.1454	15.6019		23.3838	13.8927	53.8514
			0.0298	20	2.4668		0.03	38		0.0401	121.038	2.4239		0.1031	15.148		28.904	29.098	38.8943
			0.0178	30	1.6336		0.03	30		0.0288	300	1.5929		0.0748	14.985		23.7968	40.107	38.5027
			0.0207	28	1.4117		0.0117	21.7236		0.029	300	1.3879		0.0509	13.8245		40.668	22.9862	56.9745
			0.0904	61.6838	1.9913		0.0838	24.5082		0.1297	250	1.8752		0.2533	14.6276		35.6889	33.0833	51.2041
			0.0446	42.1846	1.4793		0.0244	12.3887		0.0733	197.48	1.4265		0.1139	17.9099		39.1572	21.4223	64.3547
			0.0315	41.02	1.2139		0.0185	16.534		0.0214	250	1.2061		0.0626	17.7726		50.3195	29.5527	34.1853
			0.0777	46.7559	1.8956		0.0619	18.3966		0.1102	244.775	1.8049		0.2179	15.2888		35.6586	28.4075	50.5737
			0.0664	45.0881	1.6341		0.0301	10.3744		0.0941	209.03	1.5728		0.1604	17.4838		41.3965	18.7656	58.6658
			0.0342	77.0229	1.2198		0.0113	11.0554		0.0351	249.976	1.2037		0.0615	22.4387				57.0732
			0.0558	58.131	1.582		0.0785	29.2293		0.0392				0.1424	31.8294		39.1854	55.1264	27.5281
			0.0427	29.5276	1.3968		0.0603	41.4902		0.03149				0.1262	28.1182		33.8352	47.7813	24.9525
			0.0421	35.6764	1.3129		0.0146	14.4132		0.0376	56.1731	1.3003		0.0852	24.9483				44.1315
			0.0506	38.4857	1.3338		0.0381	20.4997		0.0606	245.203	1.2833		0.0908	25.0001		55.7269	41.9604	66.7401
			0.0368	37.9362	1.2194		0.0287	21.3115		0.0344	250	1.1924		0.0668	26.7899		55.0898	42.9641	51.497
			0.0298	42.5276	1.247		0.0303	30.7235		0.0337	250	1.2116		0.0669	25.955		44.5441	45.2915	50.3737
			0.0427	40.3563	1.6706		0.0334	23.5084		0.0682	227.319	1.6155		0.1475	21.6554		28.9492	22.6441	46.2373
			0.0284	32.7156	1.537		0.04	29.6165		0.052	250	1.4789		0.1352	23.677		21.0059	29.5858	38.4615
			0.041	52.1232	1.3396		0.027	25.9726		0.0452	156.469	1.3067		0.1169	19.4965		35.0727	23.0967	38.6655
			0.0479	60.7982	1.4796		0.0149	21.6414		0.0637	170.198	1.4476		0.131	19.0945		36.5649	11.374	48.626
			0.0336	44.7461	1.455		0.0164	15.9573		0.073	250	1.4037		0.1073	18.7325		31.3141	15.2842	68.0336
			0.0324	50.1998	1.2935		0.0346	34.0179		0.0351	250	1.2552		0.0874	22.4216		37.0709	39.5881	40.1602
			0.0563	49.8402	1.9347		0.0268	27.4418		0.0888	300	1.862		0.1732	24.6555		32.5058	15.4734	51.2702
			0.0321	47.0953	1.3893		0.0232	37.7401		0.0806	300	1.3029		0.098	18.4404		32.7551	23.6735	82.2449
			0.0404	28.1482	1.5815		0.0182	19.3709		0.0647	136.973	1.5268		0.1359	17.3646		29.7277	13.3922	47.6085
			0.029	24.8727	1.4821		0.0098	13.5094		0.0476	160.229	1.4457		0.1042	1.3813		27.8311	9.40499	45.6814
			0.0073	27.0903	1.469					0.0351	125.652	1.4361		0.0933	25.5987		7.82422	0	37.6206
			0.0199	25.9227	1.7181		0.0277	19.0069		0.1028	325.581	1.613		0.1199	19.7592		16.5972	23.1026	85.7381
			0.0304	36.9256	1.4403		0.0117	12.6699		0.0618	126.026	1.392		0.0913	22.9405		33.2968	12.8149	67.6889
			0.012	22.0118	1.322		0.0056	10.2801		0.0489	156.242	1.2776		0.0622	25.6221		19.2926	9.00322	78.6174
			0.014	31.8711	1.6992		0.0223	27.3353		0.0593	194.19	1.6363		0.1102	26.3996		12.7042	20.2359	53.8113
			0.029	16.9112	1.644		0.008	10		0.0629	154.036	1.6019		0.1181	22.485		24.5555	6.77392	53.2599
			0.0585	30	2.412		0.0373	15.556		0.1156	250	2.327		0.1931	22.0094		30.2952	19.3164	59.8654
			0.0318	24.013	2.118		0.0059	9.5072		0.0475	111.044	2.1018		0.1425	21.4209		22.3158	4.14035	33.3333
			0.023	23.8227	1.664		0.0104	12.7291		0.0715	191.916	1.6072		0.1262	26.2817		18.225	8.24089	56.6561
			0.0264	19.3679	2.0238		0.0167	13.5974		0.0596	180.593	1.9811		0.1505	21.5446		17.5415	11.0963	39.6013
			0.0107	26.9157	1.7742		0.005	5		0.1586	250	1.6267		0.0893	21.8739		11.9821	5.5991	177.604
			0.0288	25.6644	1.474		0.0096	7.5628		0.0947	186.813	1.394		0.0877	22.6614		32.8392	10.9464	107.982
			0.0219	15.0055	1.5425		0.0151	8.5426		0.0651	182.428	1.4807		0.0731	20.653		29.959	20.6566	89.0561
			0.0241	40.6485	1.5825		0.008	7.8812		0.0682	146.5	1.5247		0.0806	21.6709		29.9007	9.92556	84.6154
			0.01	25.4071	1.3393		0.005	6.7538		0.0712	250	1.2746		0.0519	28.575		19.2678	9.63391	137.187
			0.0077	32.4011	1.5217		0.0175	40		0.1913	274.692	1.324		0.1698	30.2402		4.53475	10.3062	112.662
			0.0182	13.9971	1.2737		0.0386	23.0609		0.1171	209.444	1.1312		0.1548	27.5822		11.7571	24.9354	75.646
			0.0271	66.0915	1.6073		0.0268	14.0662		0.1748	300	1.4456		0.181	29.2421		14.9724	14.8066	96.5746
			0.04	43.3489	1.2294		0.0396	21.0454		0.1523	300	1.0784		0.1205	30.592		33.195	32.8631	126.39
			0.0231	31.874	1.2502		0.0207	50		0.1182	121.324	1.1299		0.1579	23.5336		14.6295	13.1096	74.8575
			0.0262	50	1.5921		0.0104	15.3125		0.0684	127.326	1.5497		0.1394	22.3859		18.7948	7.46055	49.0674
			0.0648	26.7012	1.5224		0.0478	14.4893		0.1115	134.027	1.4282		0.1981	22.611		32.7108	24.1292	56.2847
			0.0867	48	1.4965		0.0692	34.7018		0.1047	161.881	1.403		0.1905	28.8686		45.5118	36.3255	54.9606
			0.0472	33.4545	1.8022		0.0413	16.5596		0.1306	179.285	1.6847		0.21	25.2153		22.4762	19.6667	62.1905
			0.0111	47.5688	1.5985		0.0026	13.9363		0.064	139.97	1.5493		0.1172	24.3041		9.47099	2.21843	54.6075
