# Supplementary material for: Real-time resolution studies of the regulation of pyruvate-dependent lactate metabolism by hexokinases in single cells
Source: PLoS One. 2023 Nov 2;18(11):e0286660. doi: 10.1371/journal.pone.0286660 (PMC10621844; doi:10.1371/journal.pone.0286660)
Supplement: S9 Fig — (XLSX) [file pone.0286660.s009.xlsx]

## Sheet: Sheet1
Phase 2a	Phase 2t1	Phase 2y0		Phase 4a	Phase 4t1		Phase 5a	Phase 5t1	Phase 5y0		Lactate a	Lactate t1		norm 2a	norm 4a	norm 5a
0.0015	30	1.5439					0.0091	125.71	1.5437		0.0612	22.0161		2.45098	0	14.8693
0.0022	30	1.3323					0.01	118.525	1.3304		0.0587	20.5663		3.74787	0	17.0358
0.0029	6.257	1.3855					0.0018		1.3902		0.0696	21.3122		4.16667	0	2.58621
0.0042	0.2337	1.3					0.0064	42.575	1.3068		0.0514	25.7936		8.17121	0	12.4514
0.0006	60	1.1627		0.0043	12.5748		0.0016	32.5748	1.166		0.0272	28.4685		2.20588	15.8088	5.88235
0.0015	30	1.3022		0.0024	9.3526		-0.0045	126.015	1.3026		0.0634	40.1037		2.36593	3.78549	-7.09779
0.0019	20	1.3677		0.004	14.2318		-0.0082	102.916	1.3662		0.0743	38.5144		2.5572	5.38358	-11.0363
0.0019	20	1.3677		0.0073	27.922		-0.008	86.833	1.3628		0.0743	38.5144		2.5572	9.82503	-10.7672
0.0001	60	1.1054					-0.002	104.473	1.1076		0.015	44.4491		0.666667	0	-13.3333
0.0043	30	1.3583					0.0108	115.5	1.3175		0.0614	42.3942		7.00326	0	17.5896
0.0022	30	1.2234					0.011	149.819	1.1845		0.04	45.3926		5.5	0	27.5
0.004		1.189					0.0107	81.2672	1.1792		0.0304	30.9058		13.1579	0	35.1974
0.009		1.257					0.0096	68.7591	1.2356		0.0466	39.8102		19.3133	0	20.6009
0.01		1.2829					0.0105	100	1.2634		0.053	37.8162		18.8679	0	19.8113
0.0059		1.2311					0.0106	100	1.2071		0.0397	42.2007		14.8615	0	26.7003
0.0009		1.3562					0.0295	223.242	1.3235		0.0552	18.1623		1.63043	0	53.442
0.0222	52.7787	1.6147					0.006	99.9619	1.6097		0.1448	22.2014		15.3315	0	4.14365
0.0107	60	1.4711					0.0209	134.144	1.4589		0.1136	20.647		9.41901	0	18.3979
0.02	40	1.8846					0.0333	95.3899	1.8317		0.1298	20.9168		15.4083	0	25.6549
0	40	1.6608					0.0259	80.2993	1.5978		0.1208	23.8059		0	0	21.4404
0.0131	25.223	1.5793					0.0103	239.605	1.5446		0.0924	19.7269		14.1775	0	11.1472
0.0056	40.3246	1.5657					0.0087	186.463	1.5451		0.0842	20.8886		6.65083	0	10.3325
0	40	1.4893					0.0112	92.5822	1.452		0.0936	26.2134		0	0	11.9658
-0.0099	50	1.494					0.0293	105.013	1.3978		0.1178	31.8897		-8.40407	0	24.8727
-0.0051		1.4769					0.0164	154.263	1.3671		0.1345	33.8463		-3.79182	0	12.1933
-0.0093	50	1.4888					0.0173	164.196	1.397		0.1336	32.4309		-6.96108	0	12.9491
-0.0068		1.4717					0.0265	127.927	1.3264		0.1427	34.3272		-4.76524	0	18.5704
-0.0039		1.4689					0.0272	133.064	1.3324		0.1387	34.1225		-2.81182	0	19.6107
-0.012		1.6557					0.0156	100	1.5391		0.106	39.2812		-11.3208	0	14.717
0		1.4043					0.0318	100	1.3827		0.1167	32.828		0	0	27.2494
-0.0083		1.5084					0.0284		1.4009		0.1424	31.4059		-5.82865	0	19.9438
0.0051		1.4895					0.0472	182.786	1.3553		0.1311	34.2529		3.89016	0	36.0031
0.0068	50	1.1322					0.0044	250	1.1323		0.0149	19.244		45.6376	0	29.5302
0.0067		1.084					0	100	1.0867		0.0172	21.6015		38.9535	0	0
0.004		1.2001					-0.001		1.1736		0.0317	20.4314		12.6183	0	-3.15457
0.0019		1.0898					0	209.422	1.0861		0.0177	20.5203		10.7345	0	0
0.0042		1.1827					0.003	218.645	1.1796		0.0321	22.3622		13.0841	0	9.34579
0.0272	60	1.7414					0.0299	300	1.7337		0.1125	20.4466		24.1778	0	26.5778
0.0022	10	1.229					0.0013		1.2301		0.0381	17.6697		5.77428	0	3.41207
0.0009	18.8593	1.1582					0.002		1.1593		0.0348	24.271		2.58621	0	5.74713
0.0019	20	1.2027		0.004	50		0.0099	298.297	1.19		0.0271	29.5397		7.01107	14.7601	36.5314
0.002	50	1.1581					0.002	300	1.1593		0.0348	24.271		5.74713	0	5.74713
0.0027	42.7013	1.2446					0.0066		1.2407		0.0301	21.7176		8.9701	0	21.9269
0.0021	0.0021	1.1025					0.005		1.0981		0.0213	18.7052		9.85915	0	23.4742
0.0077	13.8165	1.1081					0.0063		1.1093		0.0252	16.0073		30.5556	0	25
0.004	13	1.428					0.0021	150.685	1.4226		0.0847	25.9873		4.72255	0	2.47934
0.0097	18.7775	1.2791					0.01		1.2609		0.0697	21.0949		13.9168	0	14.3472
0.0149	14.1507	1.3677					0.0341	73.5524	1.3476		0.0724	19.2342		20.5801	0	47.0994
0.0296	37.9865	1.7853					0.0278	157.627	1.7792		0.1256	18.2482		23.5669	0	22.1338
0.0227	43.8462	1.4415					0.022	205.268	1.4351		0.0929	20.2739		24.4349	0	23.6814
0.0199	27.04	1.401					0.0164	273.146	1.3803		0.1088	20.2087		18.2904	0	15.0735
0.007	40	1.5021					0.0254	100.536	1.4749		0.0915	29.4263		7.65027	0	27.7596
0.0147	40	1.4692					0.0268	85.6531	1.4377		0.0785	40.4851		18.7261	0	34.1401
0.0099		1.3366					0.0035	145.218	1.3248		0.0616	30.1564		16.0714	0	5.68182
0.0056		1.198					0.0025	130.36	1.1862		0.041	27.8456		13.6585	0	6.09756
