# Supplementary material for: Real-time resolution studies of the regulation of pyruvate-dependent lactate metabolism by hexokinases in single cells
Source: PLoS One. 2023 Nov 2;18(11):e0286660. doi: 10.1371/journal.pone.0286660 (PMC10621844; doi:10.1371/journal.pone.0286660)
Supplement: S10 Fig — (XLSX) [file pone.0286660.s010.xlsx]

## Sheet: Sheet1
Phase 2a	Phase 2t1	Phase 2y0		Phase 4a	Phase 4t1		Phase 5a	Phase 5t1	Phase5 y0		Lactate a	Lactate t1		norm 2a	norm 4a	norm 5a
0.0138	40	1.904					0.0226		1.907		0.1035	20.8337		13.3333	0	21.8357
0.0158		1.5674					0.0096	177.144	1.5746		0.0575	16.9081		27.4783	0	16.6957
0.0164	21.3438	1.4529					0.0399	169.308	1.4289		0.065	18.4616		25.2308	0	61.3846
0.0074	10.8595	1.403					0.0119	56.6429	1.3978		0.044	18.8262		16.8182	0	27.0455
0.0177	28.1405	1.5921		0.0381	21.4928		0.029	200	1.5386		0.0928	1.4696		19.0733	41.056	31.25
0.0139	26.3541	1.5391		0.0394	31.515		0.0005		1.5086		0.059	1.4588		23.5593	66.7797	0.847458
-0.001		1.466		0.0108	14.4848		0.0201	174.672	1.4338		0.0742	1.3849		-1.34771	14.5553	27.0889
0.0134	23.6859	1.4758		0.0389	28.5289		0.0052	200	1.4454		0.0687	1.3852		19.5051	56.623	7.56914
0.0121	32.6466	1.3832		0.0184	21.0605		0.0249		1.3532		0.0535	1.315		22.6168	34.3925	46.5421
0.0175	43.7708	1.381		0.0228	33.7266		-0.0015	196.557	1.3715		0.0641	18.8998		27.3011	35.5694	-2.34009
0.0124	28.0659	1.2396		0.0096	30		-0.0097	189.823	1.2389		0.0613	18.8893		20.2284	15.6607	-15.8238
0.0183		1.2558		0.0102	31.8854		-0.0079	202.267	1.2576		0.0499	19.1568		36.6733	20.4409	-15.8317
0.0066		1.2163		0.0078	30.1948		0.0019	205.811	1.2145		0.0318	28.2013		20.7547	24.5283	5.97484
0.0043		1.3995					0.02	250	1.3836		0.0537	23.475		8.00745	0	37.2439
0.0002		1.1994					0.0159	250	1.1857		0.0304	28.7435		0.657895	0	52.3026
0.0107		1.2804					0.0025	36.2927	1.2881		0.0432	28.5905		24.7685	0	5.78704
0.0183	17.6071	1.6009					0.0286	59.8083	1.5862		0.1187	18.8811		15.417	0	24.0944
0.0064	52.1583	1.2696		0.005			0.0123	92.7537	1.2582		0.0625	22.8146		10.24	8	19.68
0.0047	13.5489	1.1984					0.0167	122.991	1.1845		0.0416	25.2426		11.2981	0	40.1442
0.0091	21.7116	1.2657		0.005	18.7985		0.0269	199.935	1.241		0.056	19.7214		16.25	8.92857	48.0357
0.0199	49.7342	1.2801		0.0056	12.8255		0.0408	256.942	1.2476		0.0552	18.9591		36.0507	10.1449	73.913
0.0227	42.5874	2.0047		0.05	40.7529		0.0483		1.7432		0.1183	32.845		19.1885	42.2654	40.8284
0.0151	22.1381	1.6462		0.04			0.0321	110.485	1.5674		0.0842	27.6326		17.9335	47.5059	38.1235
0.0066	19.7028	1.3332		0.0276	66.3171		0.0051	263.562	1.3174		0.0482	33.9906		13.6929	57.2614	10.5809
0.0217	54.0019	1.5123		0.02			0.0279	108.015	1.4428		0.0785	26.2368		27.6433	25.4777	35.5414
0.0271	33.5289	1.8411		0.06	48.3078		0.0414	141.179	1.7969		0.0966	21.2686		28.0538	62.1118	42.8571
0.012	12.9727	1.4356		0.0012	44.9163		0.0012		1.4186		0.099	17.1801		12.1212	1.21212	1.21212
0.0089	10.9274	1.2299		0.005	40		0.0176	109.507	1.2139		0.0532	24.2382		16.7293	9.3985	33.0827
