# Supplementary material for: Real-time resolution studies of the regulation of pyruvate-dependent lactate metabolism by hexokinases in single cells
Source: PLoS One. 2023 Nov 2;18(11):e0286660. doi: 10.1371/journal.pone.0286660 (PMC10621844; doi:10.1371/journal.pone.0286660)
Supplement: S11 Fig — (XLSX) [file pone.0286660.s011.xlsx]

## Sheet: Sheet1
Phase 2a	Phase 2t1	Phase 2y0		Phase 4a	Phase 4t1		Phase 5a	Phase 5t1	Phase 5y0		Lactate a	Lactate t1		norm 2a	norm 4a	norm 5a
0.0138	12.4986	1.1045		0.02	12.6787		0.0292	50.5077	1.0942		0.0662	10.4487		20.8459	30.2115	44.1088
0.0065	13.7603	1.0718		0.01	10.8313		0.0174	39.7349	1.0651		0.0456	10.067		14.2544	21.9298	38.1579
0.0037	20.6444	1.022		0.01	14.1015		0.009	41.9597	1.013		0.026	10.0712		14.2308	38.4615	34.6154
0.0111	18.2055	1.0768		0.015	11.2403		0.018	55.6484	1.0706		0.0644	9.462		17.236	23.2919	27.9503
0.0068	24.2516	1.0783		0.015	25.3535		0.0142	53.1169	1.0697		0.045	11.4534		15.1111	33.3333	31.5556
0.0151	20.508	1.0671		0.005	5.1286		0.0348	36.2901	1.072		0.0614	10.4671		24.5928	8.14332	56.6775
0.0059	19.1518	1.1376		0.0086	14.6451		0.0146	59.0256	1.1336		0.0626	9.2423		9.42492	13.738	23.3227
0.0122	16.9167	1.1177		0.0122	11.8951		0.0244	55.2023	1.1154		0.0772	9.3493		15.8031	15.8031	31.6062
0.0094	15.6434	1.0762		0.0126	12.0925		0.0264	58.0488	1.07		0.0703	9.6299		13.3713	17.9232	37.5533
0.0027	50	1.0725		0.005	11.5996		0.0118	58.1039	1.0689		0.0485	12.3688		5.56701	10.3093	24.3299
0.0167	16.309	1.0719		0.015	15.2296		0.0378	72.6648	1.0719		0.0638	9.3569		26.1755	23.511	59.2476
0.0041	10.2535	1.0679		0.0102	22.0865		0.0144	59.87	1.0594		0.039	10.8209		10.5128	26.1538	36.9231
0.0042	13.7561	1.024		0.0092	30		0.009	85.0714	1.0178		0.0247	9.7844		17.004	37.247	36.4372
0.0106	16.9374	1.0641		0.015	21.914		0.024	80.7965	1.0583		0.0487	9.2777		21.7659	30.8008	49.2813
0.0039	12.4393	1.0564		0.0095	29.9159		0.0102	73.0794	1.0491		0.0334	10.732		11.6766	28.4431	30.5389
0.0071	12.4059	1.0291		0.0129	13.6458		0.0174	80.5471	1.0223		0.0532	7.8161		13.3459	24.2481	32.7068
0.0059	12.7655	1.0429		0.0119	13.0644		0.0194	84.7618	1.0354		0.0509	7.6275		11.5914	23.3792	38.1139
0.0108	26.2871	1.0349		0.0104	12.2091		0.0272	44.9467	1.0325		0.051	8.5769		21.1765	20.3922	53.3333
0.0036	12.785	1.0521		0.013	24.5153		0.016	60.6777	1.0412		0.0685	10.5038		5.25547	18.9781	23.3577
0.0049	10	1.0629		0.02	27.4284		0.0156	45.4056	1.0454		0.044	10.2511		11.1364	45.4545	35.4545
0.0043	10	1.0542		0.0171	22.3956		0.0182	49.006	1.0388		0.0458	8.9468		9.38865	37.3362	39.738
0.0015	10	1.0557		0.0134	16.9643		0.0216	44.9704	1.0406		0.0502	9.474		2.98805	26.6932	43.0279
0.0014	17.9241	1.0878		0.0173	30		0.0213	41.642	1.0687		0.0563	9.7534		2.48668	30.7282	37.833
0.018	30.9718	1.3942		0.0008	15.6944		0.082	39.3076	1.3966		0.1287	20.774		13.986	0.621601	63.7141
0.0097	43.6555	1.3315		0.0131	14.7941		0.0632	46.5017	1.3173		0.117	22.9313		8.2906	11.1966	54.0171
0.0133	27.7038	1.2721		0.0081	5.6961		0.0738	37.4807	1.2621		0.1305	20.909		10.1916	6.2069	56.5517
0.006	15.1024	1.3759		0.02	17.4156		0.05	46.5318	1.3507		0.1204	22.9475		4.98339	16.6113	41.5282
0.0157	15.7961	1.3851		0.0013	14.9519		0.0912	33.0403	1.3847		0.1361	19.7725		11.5356	0.95518	67.0096
0.0079	36.6509	1.425		0.02	16.8699		0.0492	45.637	1.3987		0.1272	19.6976		6.21069	15.7233	38.6792
0.0196		1.331		0.02	15.3803		0.0738	54.2545	1.3129		0.1336	22.1518		14.6707	14.9701	55.2395
0.0365	25.7433	1.1219		0.01	27.3811		0.03	46.68	1.1351		0.0518	8.7988		70.4633	19.305	57.9151
0.0327	30.9113	1.0976		0.01	30		0.025	50.7	1.1		0.0409	7.6611		79.9511	24.4499	61.1247
0.0307	28.0338	1.1412		0.02	16.5		0.013	39.65	1.149		0.0461	7.474		66.5944	43.3839	28.1996
0.0344	26.1387	1.1345		0.02	13.9		0.035	43.18	1.146		0.0523	7.829		65.7744	38.2409	66.9216
0.0348	30.1814	1.0802		0.02	21.14		0.0285	42.33	1.092		0.0436	9.0657		79.8165	45.8716	65.367
0.0114	10.6983	1.1165		0.0245	30		0.0192	49.1079	1.102		0.057	17.4813		20	42.9825	33.6842
0.0115	11.7928	1.0985		0.0276	30		0.0168	47.8839	1.0796		0.0426	24.2185		26.9953	64.7887	39.4366
0.0209	28.6692	1.0363		0.0107	30		0.032	49.4352	1.0266		0.0468	17.574		44.6581	22.8632	68.3761
0.0293	24.2268	1.0981		0.0183	30		0.0106	41.9083	1.083		0.057	17.4813		51.4035	32.1053	18.5965
0.0191	12.561	1.0666		0.0155	9.2331		0.0226	86.3321	1.0436		0.0437	7.3003		43.7071	35.4691	51.7162
0.0179	10.463	1.051		0.0123	10.3661		0.0373	98.8616	1.0158		0.0502	10.8361		35.6574	24.502	74.3028
0.0174	15.4734	1.0842		0.0106	6.0773		0.0485	249.974	1.0113		0.0664	8.9947		26.2048	15.9639	73.0422
1.0143	0.0122	11.5372		0.0106	9.2056		0.0207	121.401	0.9926		0.0383	8.4496		2648.3	27.6762	54.047
0.0133	10	1.0235		0.01	7.8753		0.0345	110.464	0.9886		0.0449	9.5176		29.6214	22.2717	76.8374
0.018	13.2713	1.0429		0.0151	9.235		0.0254	104.362	1.0173		0.0427	7.6051		42.1546	35.363	59.4848
0.0142	15.8206	1.0922		0.0167	19.4307		0.028	79.6428	1.0892		0.0734	11.4717		19.346	22.752	38.1471
0.0113	30.558	1.0489		0.0132	20.7087		0.02	60.7336	1.0452		0.0496	10.1593		22.7823	26.6129	40.3226
0.0094	25.4043	1.0481		0.0109	16.1913		0.0166	70.1283	1.0449		0.0504	9.9917		18.6508	21.627	32.9365
0.0075	27.2545	1.0195		0.0105	30		0.0066	65.104	1.0152		0.0408	9.8224		18.3824	25.7353	16.1765
0.016	16.2852	1.123		0.02	30		0.0252	71.3102	1.1184		0.0609	12.3893		26.2726	32.8407	41.3793
0.0105	15.174	1.0195		0.0118	21.7727		0.0176	82.7328	1.0175		0.0409	11.5248		25.6724	28.8509	43.0318
0.0136	12.3216	1.1873		0.0241	30		0.043	78.5557	1.1745		0.065	12.5985		20.9231	37.0769	66.1538
0.0163	13.3213	1.1386		0.0234	30		0.041	72.3581	1.1301		0.0682	11.5282		23.9003	34.3109	60.1173
0.0106	15.7068	1.0506		0.0177			0.0174	75.6526	1.0436		0.04	10.0602		26.5	44.25	43.5
