# Supplementary material for: Real-time resolution studies of the regulation of pyruvate-dependent lactate metabolism by hexokinases in single cells
Source: PLoS One. 2023 Nov 2;18(11):e0286660. doi: 10.1371/journal.pone.0286660 (PMC10621844; doi:10.1371/journal.pone.0286660)
Supplement: S12 Fig — In this case the cells were not incubated in the presence of 6-Aminonicotinamide (6-AN). Experimental data presented in S10 and S11 Figs and obtained with and without 6-AN were recorded on the same day. (XLSX) [file pone.0286660.s012.xlsx]

## Sheet: Sheet1
Phase 2a	Phase 2t1	Phase 2y0		Phase 4a	Phase 4t1		Phase 5a	Phase 5t1	Phase 5y0		Lactate a	Lactate t1		norm 2a	norm 4a	norm 5a
-0.0063	14.8665	1.1633		0.022	31.2405		0.0062	148.524	1.1353		0.049	24.1485		-12.8571	44.898	12.6531
0.0003	12.5771	1.0796		0.0109	16.5992		0.0019	113.479	1.0677		0.0249	20.6929		1.20482	43.7751	7.63052
0.0064	18.7192	1.0482		0.0091	31.6571		-0.0011	233.083	1.0435		0.0182	17.1255		35.1648	50	-6.04396
0.004		1.0853		0.0145	29.7577		0.007	100	1.0733		0.0274	22.8431		14.5985	52.9197	25.5474
0.0045	13.7993	1.0546		0.014	33.2414		-0.001	130.474	1.044		0.0202	19.1735		22.2772	69.3069	-4.9505
0.0151	45.9829	1.0843					0.0256	64.2933	1.0703		0.0574	11.4435		26.3066	0	44.5993
0.0099		1.083		0.005	9.4965		0.0138		1.0749		0.0538	11.277		18.4015	9.29368	25.6506
0.0094		1.0537		0.0024	6.9947		0.0024		1.0632		0.0394	10.4585		23.8579	6.09137	6.09137
0.0108	16.7803	1.0875					0.0158	68.1454	1.0829		0.041	11.1013		26.3415	0	38.5366
0.0162	40	1.1956		0.0397			0.0245	90.686	1.1714		0.0946	22.0607		17.1247	41.9662	25.8985
0.0172		1.1746					0.0236	60.6635	1.149		0.0966	21.3679		17.8054	0	24.4306
0.007		1.0959					0.0167	104.904	1.0775		0.0606	20.7547		11.5512	0	27.5578
0.0061		1.0912					0.0136	68.6803	1.0763		0.0572	23.9754		10.6643	0	23.7762
0.0059		1.1615					0.0187	80.9313	1.1306		0.0889	22.0996		6.63667	0	21.0349
0.009		1.1269					0.0267	29.5798	1.1104		0.0714	20.6856		12.605	0	37.395
0.0146		1.1503					0.0238	20.8591	1.1414		0.089	21.3136		16.4045	0	26.7416
0.0063		1.0778					0.012	67.3818	1.065		0.0558	24.0565		11.2903	0	21.5054
0.009	27.5303	0.9039					0.0078		0.8864		0.0323	15.4311		27.8638	0	24.1486
0.0102		1.045					0.0165		1.0159		0.0413	17.3618		24.6973	0	39.9516
0.0061	19.6433	1.0043					0.0032	29.4044	1.0057		0.013	17.0161		46.9231	0	24.6154
0.0104	15.0135	1.1276					0.0388	34.5954	1.0986		0.0829	29.0452		12.5452	0	46.8034
0.0018	14.3053	1.0442					0.0169	45	1.0305		0.0308	34.0367		5.84416	0	54.8701
0.0018	25.1271	1.0094					0.0077		1.0021		0.015	36.291		12	0	51.3333
0.0025	20.1464	1.175		0.0144	14.6636		0.0172		1.1473		0.0689	20.3535		3.62845	20.8999	24.9637
0.0016	20	1.1399		0.0153	13.5801		0.0058		1.126		0.0504	26.5252		3.1746	30.3571	11.5079
-0.0008		1.1731		0.0197	13.0816		0.0045		1.1538		0.0577	19.7884		-1.38648	34.1421	7.79896
0.0056	40	1.0668					-0.0004		1.0526		0.0402	13.0144		13.9303	0	-0.995025
0.0061		1.0562					-0.0017		1.0536		0.0391	13.9062		15.601	0	-4.34783
0.0052		1.0786					0.0002		1.0712		0.0363	19.8376		14.3251	0	0.550964
0.0029		1.061					-0.0019		1.062		0.023	20.7212		12.6087	0	-8.26087
0.0059		1.084					0.0125	22.4836	1.0793		0.0423	35.0659		13.948	0	29.5508
0.0065		1.0779					0.0156	20.6473	1.0709		0.0438	27.9162		14.8402	0	35.6164
0.0195		1.1296					0.0313	20.2828	1.1231		0.0831	25.2937		23.4657	0	37.6655
0.0086		1.0685					0.015	20.4971	1.064		0.0303	27.5532		28.3828	0	49.505
